# Supplementary material for: Inhibition of Trichinella spiralis Membrane-Associated Progesterone Receptor (MAPR) Results in a Reduction in Worm Burden
Source: Vaccines (Basel). 2023 Aug 31;11(9):1437. doi: 10.3390/vaccines11091437 (PMC10535220; doi:10.3390/vaccines11091437)
Supplement: Supplementary file 1 [file vaccines-11-01437-s001.zip]

Archive with 1 entries (1 files):
- vaccines-2542890-supplementary.pdf
